# Supplementary material for: Role of miR-30a-3p Regulation of Oncogenic Targets in Pancreatic Ductal Adenocarcinoma Pathogenesis
Source: Int J Mol Sci. 2020 Sep 4;21(18):6459. doi: 10.3390/ijms21186459 (PMC7555373; doi:10.3390/ijms21186459)
Supplement: Supplementary file 1 [file ijms-21-06459-s001.zip]

Archive with 12 entries (11 files):
- Supplementary Files/
- __MACOSX/._Supplementary Files
- Supplementary Files/Table S1.xlsx
- __MACOSX/Supplementary Files/._Table S1.xlsx
- Supplementary Files/Figure S1.pdf
- __MACOSX/Supplementary Files/._Figure S1.pdf
- Supplementary Files/Figure S2.pdf
- __MACOSX/Supplementary Files/._Figure S2.pdf
- Supplementary Files/Figure S3.pdf
- __MACOSX/Supplementary Files/._Figure S3.pdf
- Supplementary Files/Table S2.xlsx
- __MACOSX/Supplementary Files/._Table S2.xlsx
