# Supplementary material for: Role of miR-30a-3p Regulation of Oncogenic Targets in Pancreatic Ductal Adenocarcinoma Pathogenesis
Source: Int J Mol Sci. 2020 Sep 4;21(18):6459. doi: 10.3390/ijms21186459 (PMC7555373; doi:10.3390/ijms21186459)
Supplement: Supplementary file 1 [file ijms-21-06459-s001.zip › Supplementary Files/Table S1.xlsx]

## Sheet: Table S1
Supplemental Table 1 Patients' characteristics of the clinical samples.
No.	Age	Sex	Location	T	N	M	stage	Differentiation
Tumor 1	42	M	pancreas head	3	1	0	2B	well-moderate
Tumor 2	44	M	pancreas head	3	1	0	2B	modetrate
Tumor 3	76	M	pancreas head	3	1	0	2B	mode-poor
Tumor 4	67	M	pancreas head	3	1	0	2B	moderate
Tumor 5	78	F	pancreas head	3	0	0	2A	Papillary
Tumor 6	66	M	pancreas head	3	1	0	2B	moderate
Tumor 7	58	F	pancreas head	3	0	0	2A	moderate
Tumor 8	42	F	pancreas head	3	1	0	2B	well
Tumor 9	65	M	pancreas body	3	1	1	4	well
Tumor 10	56	F	pancreas body	3	1	0	2B	well
Tumor 11	79	F	pancreas head	1	0	0	1A	well
Tumor 12	70	M	pancreas head	3	1	0	2B	well
Tumor 13	63	F	pancreas head	3	0	0	2A	poor
Tumor 14	52	M	pancreas body	3	1	0	2B	well
Tumor 15	56	M	pancreas body	3	1	1	4	well
Tumor 16	65	M	pancreas body	2	0	0	1B	well
Tumor 17	78	F	pancreas head	3	1	0	2B	well+poor
Tumor 18	50	F	pancreas head	3	0	1	4	neuro
Tumor 19	66	F	pancreas head	3	0	0	2A	well
Tumor 20	66	F	pancreas head	3	1	0	2B	well+poor
Tumor 21	67	M	pancreas tail	0	0	0	0	no date
Tumor 22	74	M	pancreas tail	3	0	0	2A	well
Tumor 23	70	F	pancreas body	3	1	0	2B	well+mucosa
Tumor 24	74	F	pancreas body	3	1	0	2B	well
Tumor 25	65	F	pancreas head	3	1	0	2B	well+poor
Tumor 26	78	M	pancreas head	3	0	0	2A	well
Tumor 27	76	M	pancreas head	3	1	0	2B	moderate
Tumor 28	75	M	pancreas head	3	1	0	2B	poor
Tumor 29	71	F	pancreas body	3	0	0	2A	well+poor
Tumor 30	64	M	pancreas head	3	0	0	2A	moderate
Tumor 31	72	F	pancreas tail	3	1	0	2B	moderate
Table.1B Features of patients in noncancerous pancreatic tissues.
No.	Age		Sex
Normal 1	65		F
Normal 2	58		F
Normal 3	77		F
Normal 4	67		M
Normal 5	42		F
Normal 6	71		F
Normal 7	60		M
Normal 8	56		F
Normal 9	67		M
Normal 10	85		F
Normal 11	66		F
Normal 12	65		F
Normal 13	63		M
Normal 14	64		M
Normal 15	72		F
