# Supplementary material for: Role of miR-30a-3p Regulation of Oncogenic Targets in Pancreatic Ductal Adenocarcinoma Pathogenesis
Source: Int J Mol Sci. 2020 Sep 4;21(18):6459. doi: 10.3390/ijms21186459 (PMC7555373; doi:10.3390/ijms21186459)
Supplement: Supplementary file 1 [file ijms-21-06459-s001.zip › Supplementary Files/Table S2.xlsx]

## Sheet: Table S2
Supplementary Table 2. Reagents used in this study
TaqMan primers and probes	Assay ID		Company
hsa-miR-30a-5p	000417		Applied Biosystems, Waltham, MA, USA
hsa-miR-30a-3p	000416		Applied Biosystems, Waltham, MA, USA
EPS8	Hs00610286_m1		Applied Biosystems, Waltham, MA, USA
HMGA2	Hs04397751_m1		Applied Biosystems, Waltham, MA, USA
ENDOD1	Hs00826684_m1		Applied Biosystems, Waltham, MA, USA
SLC39A10	Hs01547327_m1		Applied Biosystems, Waltham, MA, USA
TGM	Hs01096681_m		Applied Biosystems, Waltham, MA, USA
MGLL	Hs00996004_m1		Applied Biosystems, Waltham, MA, USA
SERPINE1	Hs00167155_m1		Applied Biosystems, Waltham, MA, USA
ITGA2	Hs00158127_m1		Applied Biosystems, Waltham, MA, USA
DTL	Hs00978565_m1		Applied Biosystems, Waltham, MA, USA
UACA	Hs00326052_m1
GUSB	Hs99999908_m1		Applied Biosystems, Waltham, MA, USA
pre-miR miRNA presursors	Assay ID	Concentration
miR-30a-5p	PM11062	10 nM	Applied Biosystems, Waltham, MA, USA
miR-30a-3p	PM10611	10 nM	Applied Biosystems, Waltham, MA, USA
negative control miRNA #1	AM17010	10 nM	Applied Biosystems, Waltham, MA, USA
Stealth RNAi siRNA	Assay ID	Concentration
ITGA2	HSS105523 HSS105524	10 nM	Invitrogen, Waltham, MA, USA
antibody	catalog number	dilution
Anti-ITGA2	HPA063556	WB 1:1000	Sigma Aldrich, St.Louis, MO, USA
		IHC 1:50
Integrin β1（D2E5）	P05556	IHC 1:100	Cell Signaling Technology, Danvers, MA, USA
GAPDH	SAF6698	WB 1:1500	Wako, Osaka, Japan
